# Supplementary material for: Using a new diagnostic tool to predict lymph node metastasis in advanced epithelial ovarian cancer leads to simple lymphadenectomy decision rules: A multicentre study from the FRANCOGYN group
Source: PLoS One. 2021 Oct 19;16(10):e0258783. doi: 10.1371/journal.pone.0258783 (PMC8525770; doi:10.1371/journal.pone.0258783)
Supplement: S1 Dataset — (XLSX) [file pone.0258783.s001.xlsx]

## Sheet: Feuil1
N+	Agediag_ans	BMI	Gestite	Parite	Menopause_binaire	Mutation_categoriel	Mutation_binaire	ASA	ATCDchirabdo_binaire	TDM_binaire	TDM_ov_unilat	TDM_ov_bilat	TDM_ov	TDM_coupole	TDM_epiploon	TDM_grele	TDM_colon	TDM_dig	TDM_foie	TDM_tronccoeliaque	TDM_carcinose	TDM_ascite	TDM_ADPpelv	TDM_ADPLAO	TDM_ADP	TDM_susdiaph	TDM_epanchementpleural	TDM_nodulepoumonplèvre	PET_binaire	PET_ov_unilat	PET_ov_bilat	PET_ov	PET_coupole	PET_epiploon	PET_grele	PET_colon	PET_dig	PET_foie	PET_tronccoeliaque	PET_ascite	PET_ADPpelv	PET_ADPLAO	PET_ADP	PET_susdiaph	PET_epanchementpleural	PET_nodulepoumonplèvre	TDMPET_ov_unilat	TDMPET_ov_bilat	TDMPET_ov
0	50	#REF!	4	4	0			2	1	0																			0
1	77	16.6		0	1	1	1	2		1	1		1	0	0		1	1	1		1		1		1		0		0																		1		1
0	51		1	2	1			1	1	1	1	0	1	0		0	1	1	0	0		1	0	0	0	0	0	0	0																		1	0	1
0	70	#REF!	1	1	1			1	1	0																			0
1	53		2	1	1	0	0	1		1	1	0	1	0	1	0	1	1	0	0		1	0	0	0	1	1	0	0																		1	0	1
0	51	38.5		0	0	1	1			1	1		1	0	1	0	0	0	0			1	1	1	1		1	0	0																		1		1
1	66	22.5		0	1			1		1	1		1	0	0	1	1	1	0			0	1	1	1		0	0	0																		1		1
1	53	27.2	2	2	1					1	0	1	1	0	0	0	0	0	0	0		1	1	1	1	0	0	0	0																		0	1	1
1	61		2	2	1			1		0																			0
1	77	20.2	0	0	1			1		0																			0
1	60	26.0262		3	1			3		1	1		1	1	1		0	0	0		1		1		1		1		0																		1		1
1	60	31.2	1	1	1			2	1	1	0	1	1		1							1				1			0																		0	1	1
1	73				1			1	1	0																			0
1	59	20.3	2	2	1	1	1			1	1	0	1	0	0	0	0	0	0	0		0	0	0	0	0	0	0	0																		1	0	1
1	59	27.6		2	1			2		1	1		1	0	0	0	0	0	0			0	0	0	0		0	0	0																		1		1
1	47	22.7	5	2	0				1	1	0	1	1									1				1	1	0	0																		0	1	1
0	58		4	4	1			2		0																			0
1	28	20.2		0	0	0	0	1		1	1		1	0	0		0	0	0		1		0		0		0		1	1	1	1	0	0	0	0	0	0	0	0	0	0	0	0	0	0	1	1	1
1	59		0	0	1	0	0	1		1	1	0	1	0	1	1	1	1	0	0		0	0	0	0	0	0	0	0																		1	0	1
1	61	17.9	0	0	1			1	0	1	0	1	1	1	1	0	1	1	0	0		1	0	0	0				0																		0	1	1
0	76	23.03		1	1	0	0	1		1	1		1	0	1		1	1	0		1		0		0		0		0																		1		1
1	64	28.5	6	6	1	0	0		1	1	1	0	1	0	0	0	0	0	0	0		0	1	1	1	0	0	0	0																		1	0	1
0	65	22.04	0		1			1	1	0																			0
1	55	26.3	4	2	1					1	0	1	1	0	0	0	0	0	0	0		0	0	0	0	0	0	0	0																		0	1	1
0	57	21.8	4	5	1	0	0		1	1	1	0	1	0	0	0	0	0	0	0		0	0	0	0	0	0	0	0																		1	0	1
1	59	27.6361		1	1					1	1		1	0	0		0	0	0		0		0		0		0		0																		1		1
0	54	22.7		3	0			1		1	1		1	0	0	0	0	0	0			1	0	0	0				0																		1		1
1	65	23.5	3	3	1	2	1	2	1	1	1	0	1	0	1	0	0	0	0	0		0	0	0	0	0	0	0	1	1	0	1	0	0	0	1	1	0	0	0	1	0	1	0	0	0	1	0	1
0	75		0	0	1	0	0	1		1	0	1	1	0	0	0		0	0	0		0	0	0	0	0	0	0	0																		0	1	1
1	37	25.7117		3	0	0	0			1	1		1	0	0		0	0	0		0		0		0		0		1	1	1	1	0	1	0	0	0	0	0	0	1	0	1	0	0	0	1	1	1
0	54		1	1	1	0	0	1	1	1	1	0	1	0	1	0	1	1								0	0	0	0																		1	0	1
1	53	24.7676		2	1	1	1			1	1		1	0	0		0	0	0		0		1		1		0		0																		1		1
1	48									0																			0
0	74	25.7	1	1	1	0	0	1	0	1	0	1	1	1	1	0	0	0	1	0		0	1	1	1	0	0	0	0																		0	1	1
0	47	23.9	0	0	0	1	1		1	0																			0
1	57	21	0	0	1					1	0	1	1	0	1	1	1	1	0	0		1	1	1	1	0	0	0	0																		0	1	1
1	52	19		3					1	0																			0
1	59	26.7	3	3	1			3	1	1	0	1	1	1		0	0	0	0	0		1	0	0	0				0																		0	1	1
0	35	20.9		0	0			1		0																			0
1	41	20	1	0	0	2	1	0		1	0	1	1	1	1	0	1	1	0	0		1	0	0	0	1	0	0	1	0	1	1	1	0	0	0	0	0	0	0	0	0	0	0	0	0	0	1	1
1	63	21.9	3	3	1	0	0	1		1	0	1	1			0	0	0	0	0		0	0	0	0	0	0	0	0																		0	1	1
1	44	20.3		1	0			1		1	1		1	0	0		0	0	0		1		1		1		0		0																		1		1
0	46	19.5	0	0	0					1	1	0	1	0	0	0	0	0	0	0		0	0	0	0	0	0	0	0																		1	0	1
1	69		2	2	1			1	1	1	0	1	1	0	0	0	0	0	0	0		1	0	1	1	0	0	0	0																		0	1	1
0	59	20.3244	2	2	1			2		1	1	0	1	0	0	0	0	0	0	0		1	0	0	0	0	0	0	0																		1	0	1
1	56		3	3	1	1	1			1												1							0
1	54	19.92		1	1			1	0	1												1							0
0	75	19.5	1	1	1			3	1	0																			0
1	62		0	0	1			1		0																			0
1	62		5	8	1	0	0		1	0																			0
0	57		2	2	1	0	0	1		1	1	0	1	0	1	0	0	0	0	0		0	0	0	0	0	0	0	0																		1	0	1
0	44			1	1					1	1		1	0	0	0	0	0	0			0	0	0	0		0	0	0																		1		1
1	44	24.6	2	2	0			2	1	1	1	0	1	0	0	0	0	0	0	0		0	1	1	1				0																		1	0	1
1	76		0	0	1			3		0																			0
0	57	24.22		1	1			1	0	0																			0
1	59		0	0	1					0																			0
1	52			2	0			1		1	1		1	0	0	0	0	0	0			1	1	1	1		0	0	0																		1		1
0	62	19.1	1	1	1	0	0			1	0	1	1	1	1	0	0	0	0	0		1	0	0	0	0	1	0	0																		0	1	1
0	62	21.9		1	1					1	1		1	0	0	0	0	0	0			1	0	0	0		0	0	0																		1		1
1	49			1	1					1	1		1	0	0		1	1	0		1		1		1		0		0																		1		1
1	56		1	1	1	1	1		1	1	0	1	1	1	1							1	0	0	0	1	1	0	0																		0	1	1
0	43	19.9	2	2	0	0	0	2	0	1	0	1	1	1	0	0	0	0	0	0		1	0	0	0	0	0	0	1	0	0	0	0	0	0	0	0	0	0	0	0	0	0	0	0	0	0	1	1
1	52	28.48	0	0				2	1	0																			0
0	65	22.83	4	2	1				1	0																			0
1	63	28.6048	3	3	1			1	0	0																			0
1	53	53.8	2	2				1		1	0	1	1	0	0	0	0	0	0	0		0	0	0	0	0	0	0	0																		0	1	1
1	62	24.3418		4	1			2		1	1		1	0	0		0	0	0		0		1		1		0		0																		1		1
1	64	#REF!	3	3	1			3	1	1	1	0	1	0	0	0	0	0	0	0		0	0	0	0	0	0	0	0																		1	0	1
0	45	25.56		1	0			1	0	0																			0
1	50		2	1	1					0																			0
1	49	16.8	3	3	1	1	1	1	0	0																			0
1	52		1	1	1			1		1	1	0	1	0	0	0		0				1				0	1	0	0																		1	0	1
0	56	24.7	4	2	1			2		1	0	0	0	0	0	0	0	0	0	0		0	0	0	0	0	0	0	1	0	0	0	0	0	1	0	1	0	0	0	0	0	0	0	0	0	0	0	0
0	63	#REF!						3		0																			1	1	0	1	0	0	0	0	0	0	0	0	0	0	0	0	0	0	1	0	1
1	69	23.88		1	1			3	1	1	1	0	1	0	1	0	0	0	0	0		1	0	0	0	0	0	0	0																		1	0	1
0	63	19.1	2	2	1				1	1	1	0	1	0	0	0	0	0	0	0		1	0	0	0	0	0	0	0																		1	0	1
1	74	28.9	6	6	1					1	1	0	1	0	1	0	0	0	0	0		1	1	1	1	0	0	0	0																		1	0	1
0	67	21.3		2	1			2		1	1	0	1									1							0																		1	0	1
1	41		0	0	0	0	0			1	0	1	1	0	1	0	1	1	0	0		1	1	1	1	0	0	0	0																		0	1	1
0	44	25.01	2	2	0			1	0	0																			0
1	56	#REF!	1	1	1			1		1	0	1	1	0	0	0	0	0	0	0		0	1	1	1	0	0	0	0																		0	1	1
0	50	24.977		2	1			1		1	1		1	0	0		0	0	0		0		0		0		0		0																		1		1
0	42	19.9	2	1	0				0	1	0	1	1	0	0	0	0	0	0	0		0	0	0	0	0	0	0	0																		0	1	1
0	49	17.2			0	2	1	2		0																			0
0	55	32.39		2				1	1	0																			0
1	67	18.8	0	3	1				1	1	1	0	1	0	1	0	0	0	0	0		0	0	0	0	0	0	0	0																		1	0	1
0	41		1	1	1	1	1	1		1	0	1	1	0	0	0	0	0	0	0		1	0	0	0	1	0	1	0																		0	1	1
0	67	23	2	2	1					1	1	0	1	0	0	0	0	0	0	0		1	1	1	1				0																		1	0	1
0	79	22.3081	3	3	1			1	0	0																			0
1	63	25	4	4	1			1	1	1	0	1	1	0	0	0	0	0	0	0		1	0	0	0	0	0	0	0																		0	1	1
1	74		2	2	1					1	0	1	1	0	0	0	0	0	0	0		0	0	0	0	0	0	0	1	0	1	1	1	0	0	0	0	0	0	0	0	0	0	0	0	0	0	1	1
0	54	18		1				1	1	0																			0
1	55		2	2					0	1	0	0	0	0	0	0	0	0	0	0		0	0	0	0	0	0	0	0																		0	0	0
0	58		4	4	1			1		0																			0
1	48	19	1	2		0	0		1	1	1	0	1	0	0	0	0	0	0	0		0	0	1	1	0	0	0	0																		1	0	1
1	71	26.2	2	2	1			3	1	0																			1	1	0	1	0	0	0	1	1	0	0	0	0	0	0	0	0	0	1	0	1
0	53	20.6852	0	0		0	0		1	1	1	0	1	0	0	0	0	0	0	0		0	0	0	0	0	1	0	0																		1	0	1
0	54	17.2			1			1	1	1	0	1	1									1							0																		0	1	1
1	61	22.2	1	1	1			1	0	0																			0
0	60	22	2	2	1			2	0	1		1	1																0																			1	1
0	74	27.34	1	1	1			1	0	1	1		1									1							0																		1		1
0	61		2	1	1	0	0	1		0																			0
1	47		1	1		1	1	1	1	1	1	0	1	0	0	0	0	0	0	0		1	0	0	0	0	0	0	0																		1	0	1
1	61	#REF!	3	3	1			0		1	0	1	1	0	1	0	0	0	0	0		0	1	1	1	0	0	0	0																		0	1	1
1	30	34	0	0	0			1	1	1	1	0	1	0	1	0	0	0	0	0		0	1	1	1	1	0	0	1	1	0	1	0	0	0	0	0	0	0	0	0	0	0	0	0	0	1	0	1
1	39	21	2	1	0			1	1	1	0	1	1	0	0	0	0	0	0	0		1							0																		0	1	1
1	71	37		2	1			2		1	1		1	0	0	0	0	0	0			1	0	0	0		0	0	0																		1		1
1	34	24.1	0	0	0			1		0																			0
0	59	21.8	2	2	1			2		1	1	0	1									1							0																		1	0	1
0	57	20.5693		0	1			1		1	1		1	0	0		0	0	0		0		1		1		0		1	1	0	1	0	0	0	0	0	0	0	0	0	1	1	0	0	0	1	0	1
0	63		3	2	1			1		0																			0
1	61	29.2	2	2	1	0	0	1		1	1	0	1	0	0	0	1	1	0	0		0	0	0	0	0	0	0	1	1	0	1	0	1	0	0	0	0	0	0	1	1	1	1	0	0	1	0	1
1	49	25.1039		2	0	1	1	1		1	1		1	0	1		0	0	1		1		1		1		0		0																		1		1
0	59	30	0	0	1	1	1	1		0																			0
1	57	18	2	1	1			1	0	1	0	1	1	1	1	0	0	0	0	0		1	1	0	1	1	1	0	0																		0	1	1
0	22			0	0			1		1	1		1	0	0		0	0	0		0		0		0		0		0																		1		1
1	47				0	2	1			1	0	1	1				1	1								0	0	0	0																		0	1	1
1	50		1	1		1	1		1	0																			0
1	56	20.5	0	0	1	0	0		0	1	1	0	1	0	0	0	0	0	0	0		0	0	0	0	0	0	0	0																		1	0	1
1	57	#REF!	0	0	1			1		0																			0
0	53		4	0	1			1		1	0	0	0	0	1	0	0	0	0	0		1	0	0	0	0	0	0	0																		0	0	0
0	59		3	3	1			1		1				0	0	0	0	0	0	0		0	0	0	0	0	0	0	0
1	58			0	1			1		1	1		1	0	0		0	0	0		1		1		1		0		1	0	0	0	0	0	0	0	0	0	0	0	1	0	1	0	0	0	1	0	1
0	54		1	1	1			1	1	1	1	0	1	0	0	0	0	0	0	0		0	0	0	0	0	1	0	0																		1	0	1
1	46	#REF!	2	2	0			1	1	1	1	0	1	0	0	0	0	0	0	0		0	0	1	1	0	0	0	0																		1	0	1
1	54	21.72		2					1	1		1	1																0																			1	1
0	73	23.6244		5	1	0	0	2		1	1		1	1	0		0	0	0		1		0		0		0		0																		1		1
1	49		0	0	0			1		1												1							0
1	47	#REF!	2	2	0			2	1	1	0	1	1	0	0	0	0	0	0	0		0	0	0	0	0	0	0	0																		0	1	1
1	47	29.06		2	0			2	0	1		1	1									1	1	1	1				0																			1	1
0	62							1		0																			0
1	58	25	2	2	1			2	1	1	1	0	1	0	0	0	0	0	0	0		1	0	0	0	0	0	0	0																		1	0	1
1	49		2	2				1		1	0	1	1	0	0	0	0	0	0	0		1	0	0	0	0	0	0	0																		0	1	1
1	63	27.3	2	2	1			1	1	1				0	0	0	0	0	0	0		0	1	1	1	0	0	0	1	1	0	1	0	0	0	0	0	0	0	0	0	1	1	0	0	0	1	0	1
0	74	23.44	3	1	1			1	1	1		1	1																0																			1	1
0	38	24.9	3	2	0	0	0	1		1	0	1	1	0	0	0	0	0	0	0		0	0	0	0	0	0	0	0																		0	1	1
0	53	26.45		3				1	0	1	1	0	1	0	1	0	0	0	1	0	1	1	0	0	0	0	0	0	0																		1	0	1
0	53	21.5139	2	2	1	0	0		0	1	1	0	1	0	0	0	0	0	0	0		1	0	0	0	0	0	0	0																		1	0	1
1	61		1	1	1	0	0	1		1	1	0	1	0	0	0	0	0	0	0		0	1	1	1	0	0	0	0																		1	0	1
0	51	21.5645		0	1			1		1	1		1	0	0		0	0	0		1		0		0		0		0																		1		1
0	67		7	7	1			2	1	1	0	0	0	0	1	0	0	0	0	0		1	0	0	0	1	1	0	0																		0	0	0
1	56	30.5	0	0	1			2	0	1	0	1	1	0	1	0	1	1	0	0		0	0	0	0	0	0	0	1	0	1	1	0	1	0	0	0	0	0	0	0	0	0	0	0	0	0	1	1
0	58	16.6			1			1	1	1	1		1									1							0																		1		1
1	56	26.4		1	1			2		1	1		1	0	0	0	0	0	0			1	1	1	1		0	0	0																		1		1
1	51	20.9	2	2	0				0	0																			0
0	43		0	0	0			1	0	1	0	1	1	0	0	0	1	1	0	0		0	0	0	0	0	0	0	0																		0	1	1
1	47		2	2		2	1			1	0	1	1	0	1	0	1	1	0	0		0	0	1	1	0	0	0	0																		0	1	1
0	74		2	2	1					1																0	0	0	0
0	59	27.0051	2	0	1			1	0	0																			0
0	66	24.0346	3	3	1				0	1	1	0	1	0	0	0	0	0	0	0		0	0	0	0	0	0	0	0																		1	0	1
0	74	#REF!	4	4	1			2		0																			0
1	66		3	3	1			2	1	1	0	1	1	1	0	0	0	0	0	0		1	0	1	1	0	0	0	0																		0	1	1
0	55		1	1	1			1		1	1	0	1	0	0	0	0	0	0	0		0	0	0	0	0	0	0	1	1	0	1	0	0	0	0	0	0	0	0	0	0	0	0	0	0	1	0	1
1	69	33.0579		1	1			2		1	1		1	0	0		0	0	0		0		0		0		0		0																		1		1
0	55		5	2	1			1	0	1	0	1	1	0	0	0	0	0	0	0		1	0	1	1				0																		0	1	1
1	73	34.5271		0	1			3		1	1		1	0	1		0	0	0		0		1		1		0		0																		1		1
1	66		1	0	1	0	0	1		0																			1	1	0	1	0	0	0	0	0	0	0	0	0	0	0	0	0	0	1	0	1
1	53		1	1	1			1		1	1	0	1	0	0	0		0					0	0	0	0	0	0	0																		1	0	1
0	49	21.3675		0	0	1	1	2		1	1		1	0	0		0	0	0		0		0		0		0		0																		1		1
1	68	25.6	4	3	1			2		1	1	0	1		0	0	0	0	0	0		0	0	0	0	0	0	0	1													1	1	0	0	0	1	0	1
1	48		2	2				1	1	0																			0
0	48	16.9	2	2	0				1	1												1							0
0	47	26.8923		0	0	1	1	2		1	1		1	0	0		1	1	0		0		0		0		0		1	1	0	1	0	0	0	0	0	0	0	0	0	0	0	0	0	0	1	0	1
1	85	21	1	1	1	0	0	2	1	0																			0
0	69	28.2	2	2	1	0	0			1				0	0	0		0	0	0		0	1	1	1	0	0	0	0
1	50	#REF!	2	2	1			1	1	1	0	1	1	0	0	0	0	0	0	0		1	0	1	1	0	0	0	0																		0	1	1
0	57	26	0		1					1	1		1	0	0		0	0	0		1		0		0		0		0																		1		1
1	50	30.12		0				1	1	0																			0
1	58		1	1	1			1		1	0	1	1	1	0	0	0	0	1	1		1	1	1	1	0	0	0	0																		0	1	1
1	65			2	1					1	1		1	0	0		0	0	0		1		0		0		0		0																		1		1
1	58	23.9	1	1	1	0	0		0	1	1		1																0																		1		1
1	68		0		1	0	0			1	1	0	1	0	0	0	0	0	0	0		1	0	0	0	0	0	0	0																		1	0	1
1	25		1	0	0			1		1	1	0	1									1							0																		1	0	1
0	63	22.5827	2	2	1	1	1	2		1	1	0	1	0	0	0	0	0	0	0		1	0	0	0	0	0	0	1	1	0	1	0	0	0	1	1	0	0	0	0	0	0	1	0	0	1	0	1
0	55	22		3	1	2	1			1	1		1	0	0	0	0	0	0			0	0	0	0		0	0	0																		1		1
1	53	21		4	0			1		1	1		1	0	0	0	0	0	0			0	0	0	0		0	0	0																		1		1
1	65	24.2	4	4	1			1		0																			1	1	1	1	0	0	0	0	0	0	0	0	1	1	1	0	0	0	1	1	1
1	65	20.7008	0	0	1			1	0	0																			0
0	39	18.2	0	0	0				1	1	0	1	1	0	0	0	0	0	0	0		0	0	0	0	0	0	0	0																		0	1	1
0	46	25.711		4	0			1		1	1		1	0	0		0	0	0		0		0		0		0		0																		1		1
1	52		3	3	1					1	1	0	1	0	0	0	0	0	0	0		0	0	1	1	0	0	0	0																		1	0	1
1	72	31.2	2	2	1	1	1			1	1	0	1	0	0	0	0	0		0		0	0	0	0	0	0	0	0																		1	0	1
0	50	28.764		0	0	0	0	1		1	1		1	0	0		0	0	0		0		0		0		0		0																		1		1
1	62	38.6	2	2	1			2		1	1	0	1	0	0	0	0	0	0	0		0	0	0	0	0	0	0	0																		1	0	1
1	76	19.5	2	2	1					1	0	1	1	0	0	0	0	0	0	0		0	0	0	0	0	0	0	1				0	0	0	0	0	0	0	0	1	1	1	0	0	0	0	1	1
0	65		4	3	1			1		1	1	0	1	0	0	0	0	0	0	0		0	0	0	0	0	0	0	0																		1	0	1
1	73	21	5	5	1					1						0	0	0	0	0		0	1	1	1	0	0	0	0
1	62		3	1	1			2		0																			0
1	62	22.1367			1					1	1		1	0	1		1	1	0		1		1		1		0		0																		1		1
1	25	18.4	1	0	0				1	0																			0
0	71	23.5	4	4	1			2	1	1	1	0	1	1	1	0	0	0	0	0		1	0	0	0	1	0	0	0																		1	0	1
1	45		2	2	0			1	1	0																			0
1	65	29.7608		1	1			2		1	0	0	0	0	0	0	0	0	0	0		1	0	0	0	0	0	0	0																		0	0	0
0	58		3	3	1			1		0																			0
0	78		1	1	1			3	1	1	0	1	1	0	0	0	0	0	0	0		0	0	0	0	0	0	0	0																		0	1	1
1	51		5	3				1	1	0																			0
1	53		0	0	1					1	1	0	1	0	1	0	0	0	0	0		0	0	1	1	0	0	0	0																		1	0	1
1	63	21.7	2	2	1			2	1	0																			1				0	1	0	0	0	0	0	0	0	0	0	0	0	0
0	50	40	2	2	0	0	0		1	1	1	0	1	0	0	0	0	0	0	0		1	0	0	0	0	0	0	0																		1	0	1
1	43		0	0	0			1		0																			0
1	66	19.2	3	3	1					1	0	1	1	0	0	0	0	0	0	0		0	0	0	0	0	0	0	0																		0	1	1
0	63	26.6749	0		1					0																			0
1	48	30.5	1	1	1					0																			0
1	45	36	2	2	0			2	0	1	0	1	1	0	0	0	0	0	0	0		0	0	0	0	0	0	0	0																		0	1	1
1	65	24	1	1	1					1				0	0	0	0	0	0	0		1	0	0	0	0	0	0	0
0	64	20.7031	4	4	1					1	1	0	1	1	1	0	0	0	1	0		1	1	1	1		0		0																		1	0	1
1	77		2	2	1			3	0	1	1	0	1	0	0	0	0	0	0	0		1	0	0	0	0	0	0	0																		1	0	1
1	47	#REF!	0	0	0			1	1	0																			0
1	39		0	0	0	1	1	1		1	0	1	1	0	1	0	1	1	0	0		1				0	0	0	0																		0	1	1
1	27	23.4	1	0	0	3	1	1		1	1	0	1	0	0	0	0	0	0	0		0	0	0	0	0	0	0	0																		1	0	1
1	41	36	2	2	0			2	0	1	1	0	1	0	0	0	0	0	0	0		1	1	0	1	0	0	0	1	1	0	1	0	0	0	0	0	0	0	0	1	1	1	0	0	0	1	0	1
1	60		3	3	1	0	0			1	1	0	1	0	0	0	1	1	0	0		0	1	1	1	0	0	0	0																		1	0	1
1	36	22.4	2	1	0	1	1	1		1	1	0	1	1	0	0	0	0	0	0		1	0	0	0	0	0	0	1	1	0	1	1	0	0	0	0	1	0	0	0	1	1	0	0	0	1	0	1
1	72		3	2	1	1	1			1	1		1																0																		1		1
1	52		4	4	1			1		1	0	1	1	1	0	0	1	1	0	0		1	0	0	0	0	0	0	0																		0	1	1
1	59		0	0	1			2		0																			0
0	72		1	1	1			1		0																			0
1	64	34	2	2	1	0	0	1	1	1	0	1	1			0	0	0		0		0	1	1	1	0	0	0	0																		0	1	1
0	55				1	0	0			1	0	1	1	0	0	0	0	0	0	0		0	0	0	0	0	0	0	0																		0	1	1
1	77	27.3	3	3	1			2	1	0																			0
1	56	22.2063		1	1	1	1	1		1	1		1	0	0		0	0	0		0		1		1		0		0																		1		1
0	63	24.2215		1	1			1		1	1		1	0	1		0	0	0		1		0		0		0		0																		1		1
1	41	#REF!	1	1	0	3	1	1		0																			0
1	39		1	1	0			1		1	0	1	1									1	0	0	0	0	0	0	0																		0	1	1
1	42	23.2	1	1	0			1	0	1	0	0	0	0	0	0	0	0	0	0		0	0	0	0	0	0	0	0																		0	0	0
0	45	23.8751		0	0	2	1	1		1	1		1	0	0		0	0	0		0		0		0		0		0																		1		1
1	63	29.7	0	4	1			3	0	1				1	0	0	1	1	0	0		1				0	0	0	0
0	57	30.49	3	2	1				1	1	1	0	1	1	1	0	1	1	1	0		1	1	1	1	0	0	0	0																		1	0	1
1	54	32	3	2	1			1	0	1	1	0	1		0	0	0	0	0	0		1	1	0	1	0	0	0	0																		1	0	1
0	72		2	1	1			1		1	1	0	1	0	0	0	0	0	0	0		1	0	0	0	0	0	0	0																		1	0	1
0	64	22.6	2	2	1				1	0																			0
1	48	23.7	4	3	1			1	1	1	1	0	1	1	1	0	0	0	0	0		1	1	0	1	0	1	0	0																		1	0	1
1	62	21	3	3	1					0																			0
0	65	25.9	1	1	1			2	0	1	1	0	1	0	0	0	0	0	0	0		1	0	0	0	0	0	0	1	1	0	1	0	0	0	1	1	0	0	1	0	0	0	0	0	0	1	0	1
1	58	22.7	1	2	1					1	1	0	1	0	0	0	0	0	0	0		0	0	0	0	0	0	0	0																		1	0	1
1	43	36.9	3	3	0	1	1	2		1									0	0		0	0	0	0	0	0	0	0
1	33	20.8		0	0			1		0																			0
0	61	25.7		1	1			3		1	1		1	0	0	0	0	0	0			1	1	1	1		0	0	0																		1		1
0	64		2	2	1			2	1	1	0	1	1	0	0	0	0	0	0	0		0	0	0	0	0	0	0	0																		0	1	1
1	63	23.38		2	1				1	1	0	1	1	0	0	0	0	0	0	0		1	1	0	1	1	1	0	1	0	1	1		0	0	1	1	0	0	1	1	0	1	1	1	0	0	1	1
0	60		0		1					0																			0
1	70	20.3		2	1			1		1	1		1	0	1		0	0	0		1		1		1		1		0																		1		1
0	74	25.5		1	1			2		1	1		1	0	1	0	0	0	0			1	1	1	1		0	0	0																		1		1
1	54	21.0772		3	1	2	1	2		1	1		1	0	0		0	0	0		1		0		0		0		0																		1		1
1	57		0	0	1			1		1	0	1	1	0	1	1	1	1				1	1	1	1	0	0	0	0																		0	1	1
1	76	22.6	3	2	1			3	1	1	1	0	1	0	0	0	0	0	0	0		1	0	0	0	0	0	0	0																		1	0	1
1	45	#REF!	1	1	0			2	1	1	0	1	1	0	0	0	0	0	0	0		0	0	0	0	0	0	0	1	0	0	0	0	0	0	0	0	0	0	0	0	0	0	0	0	0	0	1	1
1	63	22	2	2	1	0	0	1		1	0	1	1																0																		0	1	1
0	67	26.6	5	2	1	0	0	1		1	0	0	0	0	1	0	0	0	0	0		1	0	0	0	0	0	0	0																		0	0	0
0	53		3	3	0				0	0																			0
0	51	27.6361	0	0	1				0	0																			0
0	49	#REF!	2	2	0					1	0	1	1	0	0	0	0	0	0	0		1	0	0	0	0	0	0	0																		0	1	1
0	72	28.1	2	2	1			3	1	1	1	0	1	0	0	0	1	1	0	1		0	0	0	0	0	0	0	0																		1	0	1
0	66	20.83		2	1			2		1	1		1	0	0		0	0	0		0		1		1		0		0																		1		1
0	50	24.5		2	1			1		1	1		1														0	0	0																		1		1
1	62		2	2	1			2	1	0																			0
0	55	22.3	2	2	1	0	0			0																			0
1	60	18.6		2	1			2		1	1		1	0	0	0	0	0	0			0	1	1	1		0	0	0																		1		1
1	73	22.22		2	1			1	1	0																			0
0	47	31.2213		2	0			1		1	1		1	1	0		0	0	0		1		0		0		0		1	1	1	1	1	0	0	0	0	0	0	0	0	0	0	0	0	0	1	1	1
0	36		0	0	0			1	0	1	0	1	1	0	0	0	0	0	0	0		0	0	0	0	0	0	0	0																		0	1	1
1	78		4	4	1			2	0	0																			0
0	52	22.8624	2	2	1	2	1		1	1	0	1	1	0	0	0	0	0	0	0		0					0	0	1	0	1	1	0	0	0	0	0	0	0	0	0	1	1	0	0	0	0	1	1
0	61	20.0773	3	3	0					1	0	1	1	0	1	0	0	0	0	0		1	1	0	1	0	0	0	0																		0	1	1
1	61		2	2	1			1	1	1	1		1									1	0	0	0	0	0	0	0																		1		1
1	68	27	1	1	1			1		1	0	1	1	0	0	0	0	0	0	0		1	0	0	0	0	0	0	0																		0	1	1
1	56	19.8			1			1		1	1		1									1					0	0	0																		1		1
0	77	18.7		5	1			2		1	1		1	0	0	0	0	0	0			1	1	1	1		0	0	0																		1		1
1	53		1	1	1				0	1	1	0	1	0	0	0	0	0	0	0		1	0	0	0	0	0	0	0																		1	0	1
1	71	26.6		0	1					1	1		1	0	0	0	0	0	0			0	1	1	1		0	0	0																		1		1
1	75	21	2	2	1				0	1	1	0	1	0	0	0	0	0	0	0		0	0	0	0	0	0	0	1	1	0	1	0	0	0	0	0	0	0	0	0	1	1	1	0	0	1	0	1
0	76	31.2394		2	1			1		1	1		1	0	0		0	0	0		1		0		0		0		1	1	0	1	0	0	0	0	0	0	0	0	0	0	0	0	0	0	1	0	1
1	71	24.7	0	0	1			2	1	1	0	1	1	0	0	0	0	0	0	0		1	0	1	1	0	0	0	0																		0	1	1
0	71	19.8	3	3	1	0	0			0																			0
0	41				0					0																			1	1	0	1	0	0	0	0	0	0	0	0	0	0	0	0	0	0	1	0	1
0	75	25.5		4	1			2		1	0	0	0	0	0	0	0	0	0	0		0	0	0	0	0	0	0	0																		0	0	0
0	49		3	3	0			1		1				0	0	0	0	0	0	0		0	0	0	0	0	0	0	0
[truncated: 112 more columns]
